# Supplementary material for: Randomized Trial on the Effects of Dietary Potassium on Blood Pressure and Serum Potassium Levels in Adults with Chronic Kidney Disease
Source: Nutrients. 2021 Jul 31;13(8):2678. doi: 10.3390/nu13082678 (PMC8398615; doi:10.3390/nu13082678)
Supplement: Supplementary file 1 [file nutrients-13-02678-s001.zip]

Archive with 1 entries (1 files):
- nutrients-1294212-supplementary.pdf
